# Supplementary material for: ERK phosphorylation disrupts the intramolecular interaction of capicua to promote cytoplasmic translocation of capicua and tumor growth
Source: Front Mol Biosci. 2022 Dec 22;9:1030725. doi: 10.3389/fmolb.2022.1030725 (PMC9814488; doi:10.3389/fmolb.2022.1030725)
Supplement: Supplementary file 7 [file Table1.XLSX]

## Sheet: Sheet1
Primer	Sequence (5' to 3' direction)	Use	Remark
F_p3XFLAG-CMV-10-CIC-SWT	GCGGCCGCGATGTACCCATACGATGTTCCAGATTACGCTATGTACTCGGCCCACAGGC	Cloning	NotI
R_p3XFLAG-CMV-10-CIC-SWT	AGATCTTCACCTGCCTGTGGCAGC	Cloning	BglII
R_CIC-SΔ1398-end	GAAGATCTCTAGTCTAGGTCCGTGGAATTCTTCC	Cloning	BglII
R_CIC-SΔ1302-end	GAAGATCTCTAGCCACTGCTGCTTCCACTG	Cloning	BglII
R_CIC-SΔ1184-end	GAAGATCTTTAAGGAATGCTGGCAATGGC	Cloning	BglII
R_CIC-SΔ910-end	GAAGATCTTTATGAAGGTGTGGCCTGGAC	Cloning	BglII
F_CIC-SΔ601-end	CTGGTGAAGGAGGTACCTTGGC	Cloning	KpnI
R_CIC-SΔ601-end	TCTAGACTACTTGCGCCGAAAGGTGG	Cloning	XbaI
F_MIGR1-CIC-SWT-GFP	GAAGATCTATGTACTCGGCCCACAGGC	Cloning	BglII
R_MIGR1-CIC-SWT-GFP	GAGTTAACTTACTTATCGTCGTCATCCTTGTAATCCCTGCCTGTGGCAGCTG	Cloning	HpaI
F_FLAG-CIC-S-N	CTAGATCTATGGATTACAAGGATGACGACGATAAGTACTCGGCCCACAGGC	Cloning	BglII
R_FLAG-CIC-S-N	TCGTTAACTTAGTCATTTGAAGATGCCTC	Cloning	HpaI
F_CIC-S-C-HA	CTAGATCTATGATAGCAGGTGCCAGGAC	Cloning	BglII
R_CIC-S-C-HA	TCGTTAACTTAAGCGTAATCTGGAACATCGTATGGGTACCTGCCTGTGGCAGCTG	Cloning	HpaI
F_FLAG-CIC-SH1	CGCCGCACCCAGGCTCTGAGTGCCT	Mutagenesis
R_FLAG-CIC-SH1	AGGCACTCAGAGCCTGGGTGCGGCG	Mutagenesis
F_FLAG-CIC-SH2	GGAACGGAGCATGGCGGAGACGGGAAC	Mutagenesis
R_FLAG-CIC-SH2	GTTCCCGTCTCCGCCATGCTCCGTTCC	Mutagenesis
F_FLAG-CIC-SH234	AACGGAGCATGGCGGAGGCGGGAGCTGCTGCTGCC	Mutagenesis
R_FLAG-CIC-SH234	GGCAGCAGCAGCTCCCGCCTCCGCCATGCTCCGTT	Mutagenesis
F_FLAG-CIC-SH34	AACGGAGCATGTCGGAGGCGGGAGCTGCTGCTGCC	Mutagenesis
R_FLAG-CIC-SH34	GGCAGCAGCAGCTCCCGCCTCCGACATGCTCCGTT	Mutagenesis
F_FLAG-CIC-SH5	CCCAGCGTGCAGCCGCTGAGGACATGACCA	Mutagenesis
R_FLAG-CIC-SH5	TGGTCATGTCCTCAGCGGCTGCACGCTGGG	Mutagenesis
F_FLAG-CIC-SC2	CTGCCCTCACCCGCCCTGCAGTCTC	Mutagenesis
R_FLAG-CIC-SC2	GAGACTGCAGGGCGGGTGAGGGCAG	Mutagenesis
F_FLAG-CIC-SC2+C1	CAGGGCGGGTGCGGGCAGCACCT	Mutagenesis
R_FLAG-CIC-SC2+C1	AGGTGCTGCCCGCACCCGCCCTG	Mutagenesis
F_FLAG-CIC-SC2+C3	CCGCCCTGCAGGCTCTGGCCGCC	Mutagenesis
R_FLAG-CIC-SC2+C3	GGCGGCCAGAGCCTGCAGGGCGG	Mutagenesis
F_FLAG-CIC-SC4	CAGTCTCTGGCCGCCGCGCCTCGGGCTA	Mutagenesis
R_FLAG-CIC-SC4	TAGCCCGAGGCGCGGCGGCCAGAGACTG	Mutagenesis
F_FLAG-CIC-SC5	CCTACCGAAAGAAGAGGAAGAATGCCGCGGACCTAGACT	Mutagenesis
R_FLAG-CIC-SC5	AGTCTAGGTCCGCGGCATTCTTCCTCTTCTTTCGGTAGG	Mutagenesis
F_FLAG-CIC-SY1451F	CTCGGGGAGCTGGAGTTTGAGAAGGTGC	Mutagenesis
R_FLAG-CIC-SY1451F	GCACCTTCTCAAACTCCAGCTCCCCGAG	Mutagenesis
F_pCK-V5-ERK2	CGAGGATCCATGGCGGCGGCGG	Cloning	BamHI
R_pCK-V5-ERK2	CCGCTCGAGTTAAGATCTGTATCCTGGCTGGAATC	Cloning	XhoI
F_pCK-V5-ERK2 L73P	AAGAACCCTAAGAGAGATAAAAATCCCACTGCGCTTCAGACATGAG	Mutagenesis
R_pCK-V5-ERK2 L73P	CTCATGTCTGAAGCGCAGTGGGATTTTTATCTCTCTTAGGGTTCTT	Mutagenesis
F_pCK-V5-ERK2 S151D	CCGTGACCTCAAGCCTGACAACCTCCTGCTGAAC	Mutagenesis
R_pCK-V5-ERK2 S151D	GTTCAGCAGGAGGTTGTCAGGCTTGAGGTCACGG	Mutagenesis
F_CIC-S_Exon4	GAGAGTGACCATGATGATGCGTG	Cloning
R_CIC-S_Exon4	CTGCATTAAACACAGCCCAGAGC	Cloning
